# Supplementary material for: Impacts of Steel-Slag-Based Silicate Fertilizer on Soil Acidity and Silicon Availability and Metals-Immobilization in a Paddy Soil
Source: PLoS One. 2016 Dec 14;11(12):e0168163. doi: 10.1371/journal.pone.0168163 (PMC5156425; doi:10.1371/journal.pone.0168163)
Supplement: S1 Table — (XLS) [file pone.0168163.s001.xls]

## Sheet: Sheet1
Data for Fig 1 pH value
Treatment	Early rice		Late rice
	average vale	stdev	average vale	stdev
CK	5.82	0.52	5.85	0.21
Si 1	5.96	0.15	5.91	0.3
Si 2	6.19	0.42	6.08	0.1
Si 3	6.35	0.093	6.14	0.032
Si 4	6.52	0.097	6.43	0.12
Si 5	6.68	0.19	6.52	0.08
