# Supplementary material for: Impacts of Steel-Slag-Based Silicate Fertilizer on Soil Acidity and Silicon Availability and Metals-Immobilization in a Paddy Soil
Source: PLoS One. 2016 Dec 14;11(12):e0168163. doi: 10.1371/journal.pone.0168163 (PMC5156425; doi:10.1371/journal.pone.0168163)
Supplement: S2 Table — (XLS) [file pone.0168163.s002.xls]

## Sheet: Sheet1
Data for Fig. 2 SiO2 content in soil (mg kg-1)
Treatment	Early rice		Late rice
	average vale	stdev	average vale	stdev
CK	77.6	9.1	89.3	12.7
Si 1	78.2	3.3	96.6	8.4
Si 2	83.9	3.9	96.1	5.9
Si 3	87.8	10.3	98.5	9.2
Si 4	95.2	12.6	121.7	13.5
Si 5	123.8	3.8	127.2	13.6
