# Supplementary material for: Impacts of Steel-Slag-Based Silicate Fertilizer on Soil Acidity and Silicon Availability and Metals-Immobilization in a Paddy Soil
Source: PLoS One. 2016 Dec 14;11(12):e0168163. doi: 10.1371/journal.pone.0168163 (PMC5156425; doi:10.1371/journal.pone.0168163)
Supplement: S6 Table — A. Effect of steel slag fertilizer application on relative content of Cd in each fraction of soil in early rice. B. Effect of steel slag fertilizer application on relative content of Cd in each fraction of soil in late rice. C. Effect of steel slag fertilizer application on relative content of Pb in each fraction of soil in early rice. D. Effect of steel slag fertilizer application on relative content of Pb in each fraction of soil in late rice (XLS) [file pone.0168163.s006.xls]

## Sheet: Sheet1
A Cd relative content in soil (%)-- early rice
Treatment	F1	F2	F3	F4
CK	62.9	13.9	4.3	18.9
Si 1	58.9	15	4.6	21.5
Si 2	55.6	16.3	6	22.1
Si 3	53.4	19.1	5.1	22.4
Si 4	54.9	19.5	5	20.6
Si 5	54.6	19	5.4	21
B Cd relative content in soil (%)-- late rice
Treatment	F1	F2	F3	F4
CK	57.1	16.1	4.8	22
Si 1	53.5	18.3	5.4	22.8
Si 2	54	19.5	5.1	21.4
Si 3	53.8	20.1	5.4	20.7
Si 4	48.9	19.7	6.5	24.9
Si 5	49.4	18.8	8.6	23.2
C Pb relative content in soil (%)-- early rice
Treatment	F1	F2	F3	F4
CK	6.3	46	6.3	41.4
Si 1	5.8	47.2	5.8	41.2
Si 2	5.7	46.2	6.1	42
Si 3	5.7	48.4	7	38.9
Si 4	4.8	49.5	6.2	39.5
Si 5	4.7	47.7	6.8	40.8
D Pb relative content in soil (%)-- late rice
Treatment	F1	F2	F3	F4
CK	6.2	51.6	2.2	40
Si 1	4.3	53.7	2.1	39.9
Si 2	4.8	54.8	1.6	38.8
Si 3	4.1	53.4	2.1	40.4
Si 4	3.9	49.1	3	44
Si 5	3.8	49.3	3.1	43.8
