# Supplementary material for: Impacts of Steel-Slag-Based Silicate Fertilizer on Soil Acidity and Silicon Availability and Metals-Immobilization in a Paddy Soil
Source: PLoS One. 2016 Dec 14;11(12):e0168163. doi: 10.1371/journal.pone.0168163 (PMC5156425; doi:10.1371/journal.pone.0168163)
Supplement: S7 Table — A. Effect of steel slag fertilizer application on Cd uptake by rice grain. B. Effect of steel slag fertilizer application on Pb uptake by rice grain. (XLS) [file pone.0168163.s007.xls]

## Sheet: Sheet1
A Cd content in rice grain (mg kg-1 )
	early rice		late rice
Treatment	average vale	stdev	average vale	stdev
CK	0.315	0.085	0.26	0.065
Si 1	0.372	0.056	0.255	0.057
Si 2	0.447	0.037	0.225	0.062
Si 3	0.366	0.118	0.21	0.006
Si 4	0.282	0.039	0.136	0.029
Si 5	0.161	0.038	0.099	0.017
B Pb content in rice grain (mg kg-1 )
	early rice		late rice
Treatment	average vale	stdev	average vale	stdev
CK	0.081	0.0075	0.123	0.044
Si 1	0.087	0.017	0.085	0.0285
Si 2	0.148	0.051	0.128	0.079
Si 3	0.08	0.015	0.137	0.025
Si 4	0.112	0.014	0.082	0.073
Si 5	0.069	0.019	0.128	0.04
